# Supplementary material for: Measuring partnership synergy and functioning: Multi-stakeholder collaboration in primary health care
Source: PLoS One. 2021 May 28;16(5):e0252299. doi: 10.1371/journal.pone.0252299 (PMC8162647; doi:10.1371/journal.pone.0252299)
Supplement: S2 Appendix — (XLSX) [file pone.0252299.s002.xlsx]

## Sheet: Sheet1
S3 Table. Spearman's Rank Individual Correlations. Spearman's Rank Correlations Between Items.
			Communication		Decision-making				Leadership											Administration & Management											Non-financial Resources						Financial Resources			Resource Utilization			External Environment		Partnership Synergy Otcomes		Partnership Synergy Processes
			8. How useful is the information that you receive?	9. Do you receive enough information regarding partnership’s activities?	10. What are the top two ways in which decisions are made in the partnership?	11. How comfortable are you with the way decisions are made in the partnership?	12. How often do you feel that you are included in the decision-making process?	13. How well does the partnership address problems?	15_1. How would you rate your partnership’s leadership in each of the following areas: - Taking responsibility for the partnership	15_2. How would you rate your partnership’s leadership in each of the following areas: - Communicating the vision of the partnership	15_3. How would you rate your partnership’s leadership in each of the following areas: - Working to develop a common language within the partnership	15_4. How would you rate your partnership’s leadership in each of the following areas: - Building on the perspectives, resources and skills of partners	15_5. How would you rate your partnership’s leadership in each of the following areas: - Helping the partnership to look at things differently	15_6. How would you rate your partnership’s leadership in each of the following areas: - Fostering respect, trust, inclusiveness and openness in the partnership	15_7. How would you rate your partnership’s leadership in each of the following areas: - Creating an environment where differences of opinion can be voiced	15_8. How would you rate your partnership’s leadership in each of the following areas: - Inspiring or motivating people involved in the partnership	15_9. How would you rate your partnership’s leadership in each of the following areas: - Empowering people involved in the partnership	15_10. How would you rate your partnership’s leadership in each of the following areas: - Resolving conflict among partners	15_11. How would you rate your partnership’s leadership in each of the following areas: - Recruiting diverse people and organizations into the partnership	16_1. How would you rate the administration/management’s performance in each of the following areas: - Coordinating communication among partners	16_2. How would you rate the administration/management’s performance in each of the following areas: - Coordinating communication with people and organizations outside the partnership	16_3. How would you rate the administration/management’s performance in each of the following areas: - Informing partners on how their input is being integrated	16_4. How would you rate the administration/management’s performance in each of the following areas: - Organizing the overall work of the partnership	16_5. How would you rate the administration/management’s performance in each of the following areas: - Performing secretarial duties	16_6. How would you rate the administration/management’s performance in each of the following areas: - Preparing materials that inform partners and help them make timely decisions	16_7. How would you rate the administration/management’s performance in each of the following areas: - Providing orientation to new partners as they join the partnership	16_8. How would you rate the administration/management’s performance in each of the following areas: - Minimizing barriers to participation in meetings and activities (e.g., meetings at convenient places and times, providing transportation, etc.)	16_9. How would you rate the administration/management’s performance in each of the following areas: - Facilitating meetings	16_10. How would you rate the administration/management’s performance in each of the following areas: - Accurately reflecting discussions and decisions in the minutes of meetings or other documentation	16_11. How would you rate the administration/management’s performance in each of the following areas: - Evaluating the progress and impact of the partnership	17. To what extent does your partnership have the skills and expertise to work well (e.g., leadership, administration, evaluation, law, public policy, cultural competency, training, etc.)?	18. To what extent does your partnership have the data and information to work well (e.g., statistical data, information about community perceptions, values, resources and politics)?	19. To what extent does your partnership have the connections to target populations to work well?	20. To what extent does your partnership have the connections to political decision-makers, government agencies, other organizations/groups to work well?	21. To what extent does your partnership have legitimacy and credibility to work well?	22. To what extent does your partnership have the convening power (influence and ability to bring people together for meetings and activities) to work well?	23. To what extent does your partnership have financial support that it needs to work well?	24. To what extent does your partnership have the space that it needs to work well?	25. To what extent does your partnership have the equipment and goods that it needs to work well?	26. Please choose the statement that best describes how well your partnership uses its non-financial resources (e.g., skills, expertise, information, data, connections, influence, space, equipment, goods, etc.).	27. Please choose the statement that best describes how well your partnership uses the partners’ time.	28. Please choose the statement that best describes how well your partnership uses its financial resources, including those of any partner.	29. To what extent has the partnership been affected by external factors, beyond the control of the partnership?	30. How well has the partnership adapted to these external influences?	31. By working together, how well are these partners able to identify new and creative ways to solve problems?	32. By working together, how well are these partners able to include the views and priorities of the people affected by the partnership’s work?	33. When working together, how often do you feel that the partnership is making good progress towards its goals?	34. When working together, how often do you feel that added value is achieved as a result of working in this partnership?	35. When working together, how often do you feel that the skills and unique perspectives of the partners complement each other?
Spearman's rho	7. How do you learn about what is happening in the partnership? Check all that apply	Correlation Coefficient	0.140068	0.200436	0.0212477	0.165026	0.219326	0.141148	0.173937	0.220413	0.241402	0.107608	0.105154	0.213424	0.195078	.299*	.303*	0.171596	-0.0119972	0.133624	0.0903835	0.0426589	0.112425	.388**	0.197642	-0.123946	0.0744324	0.16934	0.252687	0.268692	0.0442914	0.134084	-0.105739	0.1036	0.0983844	0.00547735	-0.0578654	-0.138346	-0.265127	0.114585	-0.0117429	-0.226429	0.135536	0.147741	0.274275	0.0315072	-0.00942771	0.105966	-0.0775229
		Sig. (2-tailed)	0.312404	0.150136	0.883558	0.237652	0.111056	0.333353	0.227029	0.12402	0.0912436	0.461758	0.467371	0.136705	0.174588	0.0346963	0.0326551	0.254173	0.934098	0.354902	0.532481	0.768645	0.432181	0.00539282	0.164465	0.406508	0.603693	0.239737	0.0736203	0.0591944	0.76005	0.348215	0.460221	0.474012	0.49667	0.969886	0.72284	0.376302	0.0857563	0.458914	0.940424	0.117704	0.398152	0.362941	0.0592282	0.829838	0.948738	0.468663	0.596494
		N	54	53	50	53	54	49	50	50	50	49	50	50	50	50	50	46	50	50	50	50	51	50	51	47	51	50	51	50	50	51	51	50	50	50	40	43	43	44	43	49	41	40	48	49	49	49	49
	8. How useful is the information that you receive?	Correlation Coefficient		.364**	0.189768	.482**	.361**	.451**	.503**	.456**	.482**	.451**	.470**	.439**	.440**	.458**	.449**	.409**	0.167461	.399**	.388**	0.222123	.389**	.331*	.286*	0.247038	.429**	.362**	.340*	.282*	.377**	.367**	.460**	0.0292534	.342*	0.226073	0.267787	0.217957	0.283197	.443**	.552**	0.108103	-0.231623	.493**	.335*	0.255256	0.261092	.283*	0.213618
		Sig. (2-tailed)		0.00745766	0.18685	0.000260798	0.00725276	0.00113381	0.000199484	0.000872519	0.000390823	0.00112927	0.00056691	0.00143885	0.00140361	0.000812271	0.00108073	0.00478201	0.245069	0.00405313	0.00536733	0.121056	0.00478875	0.0188238	0.042006	0.0941191	0.00169308	0.00968848	0.0146576	0.0475494	0.00689868	0.00803164	0.000691855	0.840179	0.0150145	0.114413	0.0948021	0.160298	0.0657388	0.00260211	0.00012448	0.459689	0.145076	0.00121373	0.0197581	0.0767074	0.069981	0.0485363	0.140536
		N		53	50	53	54	49	50	50	50	49	50	50	50	50	50	46	50	50	50	50	51	50	51	47	51	50	51	50	50	51	51	50	50	50	40	43	43	44	43	49	41	40	48	49	49	49	49
	9. Do you receive enough information regarding partnership’s activities?	Correlation Coefficient			0.0571241	.341*	.336*	0.186257	.328*	0.243522	0.261505	0.278108	0.178885	0.0744214	0.196778	.422**	.315*	0.235686	-0.00947139	0.198432	0.177072	0.135568	.314*	.306*	0.16065	0.142999	0.23031	0.030579	0.208971	0.0857971	0.121819	0.0672243	-0.0525204	0.0584706	0.181318	0.0715527	0.204617	.327*	0.20995	.365*	0.236754	0.0425701	-0.0774415	0.139993	0.228814	0.135733	.299*	0.243978	0.179674
		Sig. (2-tailed)			0.696637	0.0133362	0.0139387	0.204963	0.0212893	0.0917694	0.0695225	0.0556267	0.218767	0.611308	0.17536	0.00254672	0.0276905	0.119095	0.948501	0.171688	0.223547	0.353007	0.0263617	0.0322536	0.265066	0.343099	0.107603	0.834779	0.14528	0.557769	0.404377	0.642755	0.717179	0.689842	0.212462	0.625149	0.211472	0.0345358	0.176605	0.0159866	0.131148	0.77389	0.634811	0.395322	0.121855	0.357644	0.0391667	0.0946961	0.221714
		N			49	52	53	48	49	49	49	48	49	49	49	49	49	45	49	49	49	49	50	49	50	46	50	49	50	49	49	50	50	49	49	49	39	42	43	43	42	48	40	39	47	48	48	48	48
	10. What are the top two ways in which decisions are made in the partnership?	Correlation Coefficient				.427**	.402**	0.23547	.305*	0.227298	0.261556	.363*	.328*	.333*	.432**	.382**	.458**	.532**	0.279081	.402**	.380**	.473**	0.228981	0.107517	.404**	.327*	0.25746	.292*	0.268924	0.278144	0.0536273	0.13673	0.260146	-0.0298729	0.021769	-0.108573	-0.105704	-.329*	-.390*	0.170492	0.269773	-0.0897876	-0.102203	0.254915	0.282682	.350*	0.184742	0.192219	0.143258
		Sig. (2-tailed)				0.00199281	0.00377831	0.115181	0.0393898	0.128726	0.0791149	0.0142793	0.0260992	0.0236707	0.00269132	0.0087505	0.00138258	0.00029213	0.0603488	0.00560299	0.00922051	0.000897011	0.121576	0.47695	0.00481325	0.0302075	0.0806169	0.0492828	0.0675741	0.0612526	0.723366	0.359432	0.0773965	0.843768	0.885818	0.47261	0.533513	0.0380496	0.0129122	0.286538	0.0922855	0.557505	0.530305	0.117314	0.0629929	0.0183914	0.224403	0.205872	0.347825
		N				50	50	46	46	46	46	45	46	46	46	46	46	42	46	46	46	46	47	46	47	44	47	46	47	46	46	47	47	46	46	46	37	40	40	41	40	45	40	39	44	45	45	45	45
	11. How comfortable are you with the way decisions are made in the partnership?	Correlation Coefficient					.540**	.627**	.577**	.525**	.421**	.595**	.488**	.566**	.648**	.629**	.627**	.594**	.363*	.613**	.532**	.407**	.591**	.499**	.558**	.474**	.417**	.448**	.459**	.346*	.437**	.435**	.497**	-0.106805	.337*	.328*	0.0949725	0.0085419	-0.0179134	.632**	.520**	-0.0594726	-0.249925	.479**	.640**	.490**	.447**	.510**	.312*
		Sig. (2-tailed)					3.0212e-05	1.88475e-06	1.44383e-05	0.000107269	0.00256787	8.1428e-06	0.000371622	2.20547e-05	4.7475e-07	1.27574e-06	1.43669e-06	1.68118e-05	0.0104263	2.85731e-06	8.2098e-05	0.00367126	6.20124e-06	0.000263283	2.52804e-05	0.000869315	0.00259393	0.00124724	0.00080243	0.0149181	0.0016752	0.00159237	0.000237633	0.465129	0.0178716	0.021438	0.559939	0.957184	0.91035	5.5167e-06	0.000410421	0.688028	0.115041	0.00175267	1.25809e-06	0.000412764	0.00144521	0.000209974	0.0310398
		N					53	48	49	49	49	48	49	49	49	49	49	45	49	49	49	49	50	49	50	46	50	49	50	49	49	50	50	49	49	49	40	42	42	43	42	48	41	40	47	48	48	48	48
	12. How often do you feel that you are included in the decision-making process?	Correlation Coefficient						.444**	.352*	0.228541	0.255102	.442**	0.269249	.382**	.352*	.440**	.392**	.430**	0.11364	0.263274	0.153724	0.0641734	0.240899	0.243171	0.21616	0.0770348	.354*	0.213455	0.127006	0.0853896	.321*	.290*	0.0485484	0.0199509	0.239889	0.167518	0.0599111	0.159667	0.0243592	.344*	0.213079	-0.189909	0.191288	0.211206	.423**	0.210327	.329*	.622**	.402**
		Sig. (2-tailed)						0.0014034	0.0120931	0.110408	0.0737871	0.00145533	0.0586504	0.00612279	0.0123097	0.00137919	0.00492795	0.00285057	0.431994	0.0647069	0.286492	0.657944	0.0885876	0.0888242	0.127634	0.606785	0.010875	0.136647	0.374474	0.555457	0.0232053	0.0386706	0.73513	0.89062	0.0933533	0.244907	0.713451	0.306434	0.876782	0.0222116	0.170097	0.191221	0.230893	0.190791	0.00271675	0.146901	0.020995	1.79265e-06	0.00417488
		N						49	50	50	50	49	50	50	50	50	50	46	50	50	50	50	51	50	51	47	51	50	51	50	50	51	51	50	50	50	40	43	43	44	43	49	41	40	48	49	49	49	49
	13. How well does the partnership address problems?	Correlation Coefficient							.636**	.731**	.646**	.765**	.698**	.528**	.514**	.677**	.663**	.576**	.336*	.391**	.470**	.352*	.472**	0.280898	0.279325	.387*	.475**	.377**	.483**	.354*	.449**	.491**	.334*	-0.0763776	.564**	.398**	0.17442	0.209202	0.243081	.693**	.512**	0.00884463	-0.149081	.503**	.567**	.573**	.428**	.559**	.525**
		Sig. (2-tailed)							2.00828e-06	7.78323e-09	1.22985e-06	9.3501e-10	7.09426e-08	0.000164713	0.000258742	2.36274e-07	5.28001e-07	5.32046e-05	0.0226096	0.00715795	0.00098599	0.0163567	0.000817604	0.0586271	0.057246	0.0103176	0.000745815	0.00984507	0.000585095	0.0158919	0.0017263	0.000459697	0.0216933	0.61391	4.46766e-05	0.0061144	0.294946	0.195131	0.125667	3.58301e-07	0.000733119	0.954017	0.371694	0.00130136	6.00634e-05	3.85983e-05	0.00336316	6.54262e-05	0.000211961
		N							46	46	46	45	46	46	46	46	46	43	46	46	46	46	47	46	47	43	47	46	47	46	46	47	47	46	46	46	38	40	41	42	40	45	38	38	44	45	45	45	45
	15_1. How would you rate your partnership’s leadership in each of the following areas: - Taking responsibility for the partnership	Correlation Coefficient								.788**	.800**	.769**	.690**	.705**	.602**	.709**	.675**	.669**	.344*	.518**	.480**	0.270872	.645**	.559**	.448**	.347*	.544**	.622**	.542**	.345*	.376**	.401**	.305*	-0.136244	.471**	0.172804	0.146389	0.143799	0.158765	.581**	.512**	0.168132	-.456**	0.255533	.529**	.360*	.408**	.357*	.300*
		Sig. (2-tailed)								1.16152e-11	3.19526e-12	1.10336e-10	2.89445e-08	1.09293e-08	3.74265e-06	8.26266e-09	7.65843e-08	3.67478e-07	0.0143401	0.000140122	0.000483897	0.059766	4.20028e-07	3.02448e-05	0.00111575	0.018104	4.43069e-05	1.80458e-06	4.78297e-05	0.0153154	0.00777371	0.00385484	0.031517	0.350586	0.000640465	0.235085	0.3674	0.357595	0.309209	3.53086e-05	0.000527418	0.253328	0.00274652	0.111513	0.000134226	0.0119009	0.003997	0.0128168	0.0380705
		N								50	50	49	50	50	50	50	50	46	50	49	49	49	50	49	50	46	50	49	50	49	49	50	50	49	49	49	40	43	43	44	42	48	41	40	47	48	48	48	48
	15_2. How would you rate your partnership’s leadership in each of the following areas: - Communicating the vision of the partnership	Correlation Coefficient									.810**	.754**	.735**	.585**	.579**	.770**	.732**	.616**	.342*	.498**	.525**	.290*	.644**	.440**	.396**	.436**	.632**	.592**	.605**	.476**	.402**	.440**	.332*	-0.168849	.360*	0.183985	0.0864276	0.034578	0.112632	.652**	.606**	0.231586	-.341*	0.25061	.468**	.370**	.386**	0.251576	.311*
		Sig. (2-tailed)									1.07815e-12	3.92083e-10	1.26817e-09	8.08459e-06	1.04808e-05	6.39911e-11	1.49976e-09	5.27971e-06	0.0151098	0.000269211	0.000105894	0.0429187	4.60188e-07	0.00155589	0.00441749	0.00242376	8.63456e-07	7.48653e-06	3.26153e-06	0.000554556	0.00419336	0.00137472	0.0186156	0.246139	0.0111209	0.205698	0.59592	0.825772	0.472077	1.63203e-06	2.08998e-05	0.113239	0.0293434	0.11882	0.000912064	0.00963228	0.00676684	0.0845478	0.0313062
		N									50	49	50	50	50	50	50	46	50	49	49	49	50	49	50	46	50	49	50	49	49	50	50	49	49	49	40	43	43	44	42	48	41	40	47	48	48	48	48
	15_3. How would you rate your partnership’s leadership in each of the following areas: - Working to develop a common language within the partnership	Correlation Coefficient										.809**	.797**	.659**	.580**	.782**	.735**	.681**	.414**	.436**	.524**	.340*	.486**	.373**	.349*	.457**	.530**	.586**	.628**	.480**	.325*	0.276191	0.188721	-0.0100681	.441**	0.101693	-0.0296479	0.0280541	0.0278686	.516**	.485**	0.178629	-.380*	0.207508	.489**	.421**	.304*	0.252013	.369**
		Sig. (2-tailed)	`									2.04876e-12	4.31595e-12	1.94894e-07	1.00308e-05	2.12053e-11	1.25624e-09	1.89629e-07	0.00280019	0.00173819	0.000110423	0.0168901	0.000351623	0.00825415	0.0129285	0.00142123	7.63193e-05	9.57657e-06	1.05848e-06	0.00047802	0.0227711	0.0521956	0.18934	0.945261	0.00150005	0.48688	0.855894	0.85827	0.859197	0.000341216	0.00112127	0.224459	0.014374	0.198856	0.000488636	0.00286319	0.0358023	0.0839908	0.00985888
		N										49	50	50	50	50	50	46	50	49	49	49	50	49	50	46	50	49	50	49	49	50	50	49	49	49	40	43	43	44	42	48	41	40	47	48	48	48	48
	15_4. How would you rate your partnership’s leadership in each of the following areas: - Building on the perspectives, resources and skills of partners	Correlation Coefficient											.787**	.696**	.672**	.769**	.740**	.812**	.468**	.584**	.548**	.461**	.661**	.431**	.506**	.512**	.534**	.546**	.621**	.426**	.488**	.495**	0.279011	-0.220147	.477**	0.239413	0.0987731	0.136162	0.0999727	.625**	.635**	0.147455	-0.2869	.370*	.514**	.511**	.448**	.434**	.531**
		Sig. (2-tailed)											2.08457e-11	2.8378e-08	1.23693e-07	1.13305e-10	1.21709e-09	1.33989e-11	0.000695465	1.29543e-05	5.56838e-05	0.000968438	2.36496e-07	0.00222953	0.000205989	0.000325702	7.72494e-05	5.94733e-05	1.91052e-06	0.00254667	0.000430698	0.000303814	0.052209	0.132702	0.000531181	0.0975559	0.544267	0.383959	0.523572	5.79715e-06	6.2955e-06	0.317239	0.0689589	0.0187224	0.000219561	0.000206019	0.00140889	0.00207639	0.000103544
		N											49	49	49	49	49	45	49	48	48	48	49	48	49	45	49	48	49	48	48	49	49	48	49	49	40	43	43	44	42	48	41	40	47	48	48	48	48
	15_5. How would you rate your partnership’s leadership in each of the following areas: - Helping the partnership to look at things differently	Correlation Coefficient												.651**	.671**	.731**	.729**	.724**	.511**	.612**	.563**	.522**	.594**	.359*	.422**	.580**	.492**	.597**	.647**	.494**	0.272926	.359*	.337*	-0.0868034	.364*	0.0756735	0.106347	0.0432716	0.114375	.576**	.587**	0.0790358	-.323*	0.302941	.551**	.476**	.392**	.405**	.435**
		Sig. (2-tailed)												3.07432e-07	9.55641e-08	1.64876e-09	1.8991e-09	1.26401e-08	0.000150223	2.90996e-06	2.55006e-05	0.000120785	5.31288e-06	0.0114094	0.00228486	2.3946e-05	0.00028807	5.93995e-06	3.90512e-07	0.000307683	0.0577805	0.0104667	0.0167351	0.553141	0.0101646	0.605308	0.513675	0.782918	0.465201	4.36281e-05	4.3307e-05	0.593356	0.039107	0.0574156	5.99429e-05	0.000618802	0.00583892	0.00428809	0.00198714
		N												50	50	50	50	46	50	49	49	49	50	49	50	46	50	49	50	49	49	50	50	49	49	49	40	43	43	44	42	48	41	40	47	48	48	48	48
	15_6. How would you rate your partnership’s leadership in each of the following areas: - Fostering respect, trust, inclusiveness and openness in the partnership	Correlation Coefficient													.730**	.616**	.735**	.770**	.481**	.515**	.465**	0.268565	.491**	.381**	.414**	0.254981	.400**	.496**	.402**	.289*	.400**	.432**	.370**	-0.192898	.333*	0.137095	-0.0564918	0.0549943	0.0197552	.431**	.506**	0.1902	-.403**	.433**	.534**	.539**	.445**	0.276255	0.225988
		Sig. (2-tailed)													1.74926e-09	1.9421e-06	1.20981e-09	4.08332e-10	0.000412893	0.000151909	0.000752517	0.06206	0.000297115	0.00692383	0.00279607	0.0872354	0.00397832	0.000288	0.00382686	0.0438024	0.00440054	0.0017472	0.00809982	0.184199	0.0193348	0.347558	0.729168	0.726143	0.899939	0.00346547	0.000624307	0.195366	0.00892804	0.00529212	0.000110629	7.67123e-05	0.00151665	0.057345	0.122473
		N													50	50	50	46	50	49	49	49	50	49	50	46	50	49	50	49	49	50	50	49	49	49	40	43	43	44	42	48	41	40	47	48	48	48	48
	15_7. How would you rate your partnership’s leadership in each of the following areas: - Creating an environment where differences of opinion can be voiced	Correlation Coefficient														.690**	.789**	.762**	.696**	.673**	.593**	.495**	.651**	.522**	.557**	.424**	.459**	.557**	.572**	.390**	.452**	.362**	.454**	-0.0196635	0.234047	0.160524	0.107647	-0.034333	0.0503623	.600**	.646**	0.0769615	-.393*	.504**	.665**	.568**	.414**	.433**	.440**
		Sig. (2-tailed)														3.00246e-08	9.95563e-12	7.60652e-10	2.05548e-08	1.17106e-07	7.22414e-06	0.000297899	3.00928e-07	0.000121002	2.67373e-05	0.00331872	0.000803712	3.2879e-05	1.45473e-05	0.00556823	0.0011115	0.00977555	0.000934764	0.89332	0.105532	0.270537	0.508514	0.826987	0.748423	1.69717e-05	3.82697e-06	0.603118	0.011007	0.00091117	3.51249e-07	2.56708e-05	0.00341209	0.0021192	0.00174718
		N														50	50	46	50	49	49	49	50	49	50	46	50	49	50	49	49	50	50	49	49	49	40	43	43	44	42	48	41	40	47	48	48	48	48
	15_8. How would you rate your partnership’s leadership in each of the following areas: - Inspiring or motivating people involved in the partnership	Correlation Coefficient															.892**	.815**	.451**	.521**	.626**	.443**	.598**	.449**	.475**	.520**	.511**	.512**	.610**	.534**	.516**	.394**	0.277738	-0.0259127	.411**	0.244364	0.203178	0.142166	0.0893553	.611**	.558**	0.0265352	-0.262942	.320*	.530**	.503**	.457**	.420**	.344*
		Sig. (2-tailed)															3.47735e-18	5.53778e-12	0.0010002	0.000125304	1.50696e-06	0.00143551	4.44967e-06	0.00122387	0.000484384	0.000212265	0.000148474	0.000167871	2.62123e-06	7.68693e-05	0.000146679	0.00460988	0.0508388	0.859716	0.00332925	0.0906171	0.208599	0.363138	0.568801	1.06261e-05	0.000121878	0.857917	0.0967229	0.0443153	0.00012733	0.000267423	0.00110759	0.00292433	0.0165993
		N															50	46	50	49	49	49	50	49	50	46	50	49	50	49	49	50	50	49	49	49	40	43	43	44	42	48	41	40	47	48	48	48	48
	15_9. How would you rate your partnership’s leadership in each of the following areas: - Empowering people involved in the partnership	Correlation Coefficient																.885**	.530**	.613**	.692**	.497**	.620**	.495**	.562**	.447**	.495**	.479**	.554**	.568**	.493**	.385**	.334*	-0.0216167	0.274527	0.225743	0.0532584	-0.0194942	-0.0477938	.505**	.521**	0.0657182	-.334*	.458**	.596**	.640**	.434**	.382**	.285*
		Sig. (2-tailed)																3.23719e-16	7.50667e-05	2.78767e-06	3.71866e-08	0.000280163	1.61027e-06	0.000298207	2.17164e-05	0.00185222	0.000254087	0.000501812	3.02495e-05	2.05097e-05	0.000323837	0.00579934	0.0177315	0.882794	0.05627	0.118851	0.744132	0.901254	0.760866	0.000475046	0.000404821	0.657196	0.0326004	0.00292998	9.69418e-06	9.7413e-07	0.00205469	0.00730949	0.0497213
		N																46	50	49	49	49	50	49	50	46	50	49	50	49	49	50	50	49	49	49	40	43	43	44	42	48	41	40	47	48	48	48	48
	15_10. How would you rate your partnership’s leadership in each of the following areas: - Resolving conflict among partners	Correlation Coefficient																	.536**	.589**	.541**	.512**	.582**	.415**	.506**	.465**	.420**	.455**	.485**	.481**	.458**	.418**	0.271726	-0.17323	.317*	0.185157	0.0800467	-0.0347453	-0.028372	.462**	.542**	0.0253337	-.334*	.480**	.488**	.624**	.504**	.421**	.325*
		Sig. (2-tailed)																	0.000123216	2.11724e-05	0.000124532	0.000278114	2.23898e-05	0.00414567	0.000330716	0.00166463	0.00370062	0.0014736	0.000629858	0.000710854	0.00157222	0.00386121	0.0677361	0.255125	0.033641	0.223345	0.632845	0.82925	0.860226	0.0020667	0.000361726	0.868796	0.0406027	0.00262446	0.000769629	4.62867e-06	0.000422045	0.00396636	0.0292639
		N																	46	45	45	46	46	46	46	43	46	46	46	46	45	46	46	45	45	45	38	41	41	42	39	45	38	37	44	45	45	45	45
	15_11. How would you rate your partnership’s leadership in each of the following areas: - Recruiting diverse people and organizations into the partnership	Correlation Coefficient																		.377**	.525**	.386**	.418**	0.279162	.452**	.461**	.326*	.429**	.394**	.365**	.458**	0.201088	.464**	0.0697621	0.254315	0.257574	0.248027	0.0378906	0.10404	.466**	.427**	0.0522471	-.372*	0.177001	.463**	.553**	.415**	.340*	.429**
		Sig. (2-tailed)																		0.00757734	0.000107594	0.00620996	0.00249878	0.052077	0.000988761	0.00125656	0.020921	0.00212681	0.00462578	0.00998212	0.000947624	0.161425	0.000683487	0.633854	0.0778385	0.0739766	0.122795	0.809377	0.506731	0.00143639	0.00481366	0.72433	0.0166014	0.274565	0.00105448	4.50403e-05	0.00336794	0.0179726	0.00233004
		N																		49	49	49	50	49	50	46	50	49	50	49	49	50	50	49	49	49	40	43	43	44	42	48	41	40	47	48	48	48	48
	16_1. How would you rate the administration/management’s performance in each of the following areas: - Coordinating communication among partners	Correlation Coefficient																			.629**	.550**	.776**	.702**	.751**	.583**	.550**	.584**	.711**	.586**	.289*	.334*	.482**	-0.137481	0.146503	0.180587	0.144254	0.0309592	0.0134435	.372*	.520**	0.0557536	-.391*	.454**	.474**	.363*	0.257079	0.270528	0.241243
		Sig. (2-tailed)																			1.00448e-06	4.1882e-05	3.45622e-11	1.85348e-08	3.34755e-10	1.73097e-05	3.54721e-05	1.05853e-05	7.14424e-09	9.89612e-06	0.0417771	0.0179034	0.000389051	0.34619	0.315148	0.214342	0.374503	0.843766	0.931816	0.0141205	0.000348092	0.706632	0.0125569	0.00368484	0.000670628	0.0112913	0.0777448	0.0629262	0.0985711
		N																			50	49	50	49	50	47	50	49	50	49	50	50	50	49	49	49	40	43	43	43	43	48	40	39	48	48	48	48	48
	16_2. How would you rate the administration/management’s performance in each of the following areas: - Coordinating communication with people and organizations outside the partnership	Correlation Coefficient																				.592**	.624**	.496**	.735**	.705**	.521**	.484**	.560**	.646**	.426**	0.274862	.515**	0.160347	0.253495	0.26992	0.157865	0.0260276	0.102781	.443**	.556**	0.148713	-.430**	0.278975	.489**	.576**	0.222607	0.183777	0.228125
		Sig. (2-tailed)																				7.41661e-06	1.27607e-06	0.000290896	1.21997e-09	3.09343e-08	0.000104233	0.000427979	2.31652e-05	5.27331e-07	0.00206426	0.0533846	0.000128246	0.271074	0.0788345	0.0607043	0.33061	0.868414	0.511916	0.00295591	0.000107261	0.313082	0.00555903	0.0854608	0.000422281	1.85669e-05	0.128319	0.211167	0.118883
		N																				49	50	49	50	47	50	49	50	49	50	50	50	49	49	49	40	43	43	43	43	48	40	39	48	48	48	48	48
	16_3. How would you rate the administration/management’s performance in each of the following areas: - Informing partners on how their input is being integrated	Correlation Coefficient																					.519**	.420**	.581**	.706**	.353*	.432**	.557**	.586**	0.170548	0.163862	0.26627	0.220652	0.25973	0.110128	-0.0184218	-0.0163174	0.00521358	.410**	.366*	-0.0164334	-0.183387	.492**	.372**	.446**	0.151951	0.275558	0.269113
		Sig. (2-tailed)																					0.000113215	0.00236427	9.54002e-06	3.05229e-08	0.0119908	0.00173649	2.68934e-05	7.71538e-06	0.241347	0.255504	0.0616101	0.127624	0.0715069	0.451276	0.91017	0.917285	0.973531	0.00566108	0.0156673	0.910767	0.251092	0.00127031	0.00931741	0.00133569	0.297289	0.0553152	0.061509
		N																					50	50	50	47	50	50	50	50	49	50	50	49	49	49	40	43	43	44	43	49	41	40	48	49	49	49	49
	16_4. How would you rate the administration/management’s performance in each of the following areas: - Organizing the overall work of the partnership	Correlation Coefficient																						.785**	.762**	.562**	.589**	.636**	.663**	.522**	.408**	.440**	.506**	-0.129584	0.230502	.297*	0.0843955	0.148453	0.143472	.612**	.613**	0.0828303	-.401**	.335*	.509**	.319*	.441**	.385**	.416**
		Sig. (2-tailed)																						1.56898e-11	8.51511e-11	3.91716e-05	5.41421e-06	7.08058e-07	1.1359e-07	0.000101593	0.00326451	0.001224	0.000153517	0.369768	0.107301	0.036173	0.604623	0.342079	0.3587	1.03008e-05	1.2365e-05	0.571518	0.00936997	0.0343609	0.000220028	0.0252692	0.00152883	0.00628544	0.00298442
		N																						50	51	47	51	50	51	50	50	51	51	50	50	50	40	43	43	44	43	49	41	40	48	49	49	49	49
	16_5. How would you rate the administration/management’s performance in each of the following areas: - Performing secretarial duties	Correlation Coefficient																							.736**	.383**	.487**	.647**	.680**	.532**	.304*	0.260822	.346*	-0.0362973	0.129362	0.193146	0.0515646	0.0668585	-0.0330621	.434**	.392**	-0.0465042	-.373*	.353*	.481**	0.146813	.301*	.365**	0.234695
		Sig. (2-tailed)																							1.10166e-09	0.00795373	0.000330192	3.91574e-07	5.46891e-08	6.94397e-05	0.033946	0.0673319	0.0137782	0.804441	0.375678	0.183625	0.752008	0.670123	0.8333	0.00324338	0.00928529	0.751018	0.0162697	0.02543	0.000544195	0.314114	0.0353197	0.00989382	0.104543
		N																							50	47	50	50	50	50	49	50	50	49	49	49	40	43	43	44	43	49	41	40	48	49	49	49	49
	16_6. How would you rate the administration/management’s performance in each of the following areas: - Preparing materials that inform partners and help them make timely decisions	Correlation Coefficient																								.577**	.551**	.618**	.670**	.601**	0.250945	.330*	.406**	-0.00998546	0.18911	0.263328	0.00870716	-0.0469443	-0.0782305	.332*	.443**	0.0378024	-0.240441	0.27227	.428**	.386**	0.205824	0.226387	0.240096
		Sig. (2-tailed)																								2.2056e-05	2.80799e-05	1.76252e-06	7.45956e-08	3.86511e-06	0.0787788	0.0179168	0.00308789	0.94513	0.188413	0.0646491	0.957474	0.764995	0.618032	0.0276723	0.00291023	0.796501	0.129956	0.0891949	0.00241356	0.00612388	0.155952	0.117774	0.0965752
		N																								47	51	50	51	50	50	51	51	50	50	50	40	43	43	44	43	49	41	40	48	49	49	49	49
	16_7. How would you rate the administration/management’s performance in each of the following areas: - Providing orientation to new partners as they join the partnership	Correlation Coefficient																									.374**	.514**	.601**	.645**	0.269998	.309*	.436**	0.0715554	.324*	0.172178	0.194836	0.172641	0.181773	.571**	.497**	0.249865	-.376*	0.291723	.387**	.379**	0.186143	0.191229	.363*
		Sig. (2-tailed)																									0.00955333	0.000220146	7.91039e-06	1.00876e-06	0.0664427	0.0347692	0.00219083	0.636525	0.0281608	0.252542	0.2346	0.268267	0.249279	9.67878e-05	0.000946864	0.0939907	0.0166783	0.0715521	0.00784327	0.00936694	0.215495	0.202993	0.0131769
		N																									47	47	47	47	47	47	47	46	46	46	39	43	42	41	41	46	40	39	46	46	46	46	46
	16_8. How would you rate the administration/management’s performance in each of the following areas: - Minimizing barriers to participation in meetings and activities (e.g., meetings at convenient places and times, providing transportation, etc.)	Correlation Coefficient																										.685**	.576**	.393**	.323*	0.237832	0.18401	-0.0582183	0.174252	0.138567	0.0856824	0.220804	0.163763	.542**	.628**	0.0163191	-0.112975	0.0596831	.403**	0.248992	0.264694	.331*	.378**
		Sig. (2-tailed)																										4.12115e-08	9.77045e-06	0.00475542	0.0222733	0.092848	0.196155	0.687983	0.226177	0.337219	0.599105	0.154773	0.294028	0.000146543	6.58427e-06	0.911385	0.481881	0.714495	0.00448385	0.0844842	0.0660682	0.0201857	0.00743408
		N																										50	51	50	50	51	51	50	50	50	40	43	43	44	43	49	41	40	48	49	49	49	49
	16_9. How would you rate the administration/management’s performance in each of the following areas: - Facilitating meetings	Correlation Coefficient																											.744**	.561**	0.246424	.304*	.302*	-0.0702887	0.17515	0.0019791	-0.10006	-0.0358721	-0.107548	.573**	.564**	0.122281	-0.291763	0.186796	.538**	0.273567	.348*	.352*	.414**
		Sig. (2-tailed)																											6.0321e-10	2.22983e-05	0.0878464	0.0318488	0.0332552	0.631289	0.228693	0.989232	0.539008	0.819358	0.492427	4.77193e-05	8.24437e-05	0.402582	0.0641806	0.248445	7.96781e-05	0.0571722	0.0143865	0.0131643	0.00310617
		N																											50	50	49	50	50	49	49	49	40	43	43	44	43	49	41	40	48	49	49	49	49
	16_10. How would you rate the administration/management’s performance in each of the following areas: - Accurately reflecting discussions and decisions in the minutes of meetings or other documentation	Correlation Coefficient																												.600**	0.268873	.307*	.362**	0.0181162	.372**	0.160843	0.0400797	0.0130079	-0.0442584	.519**	.565**	-0.0083075	-0.286549	.339*	.433**	0.243606	0.210466	0.281347	.363*
		Sig. (2-tailed)																												4.09092e-06	0.0590175	0.0283079	0.00908273	0.900626	0.00773483	0.264486	0.806033	0.93402	0.778091	0.000308783	7.87564e-05	0.954822	0.0693139	0.0324435	0.00209494	0.0916537	0.146628	0.0501899	0.0104069
		N																												50	50	51	51	50	50	50	40	43	43	44	43	49	41	40	48	49	49	49	49
	16_11. How would you rate the administration/management’s performance in each of the following areas: - Evaluating the progress and impact of the partnership	Correlation Coefficient																													0.257777	.289*	.302*	0.0601117	0.244706	0.130752	0.0927168	0.128272	0.0167745	.452**	.307*	0.111757	-0.201509	.382*	.443**	.511**	.315*	0.264379	0.1996
		Sig. (2-tailed)																													0.0737416	0.0420117	0.0329278	0.681593	0.0901528	0.370526	0.569339	0.41236	0.914976	0.00204472	0.0454396	0.444567	0.206448	0.014858	0.0015961	0.000175809	0.027655	0.0664033	0.169127
		N																													49	50	50	49	49	49	40	43	43	44	43	49	41	40	48	49	49	49	49
	17. To what extent does your partnership have the skills and expertise to work well (e.g., leadership, administration, evaluation, law, public policy, cultural competency, training, etc.)?	Correlation Coefficient																														.542**	.403**	0.116212	.541**	.640**	0.27016	.386*	.399**	.447**	.436**	-0.0372088	-.317*	.323*	.306*	.301*	.581**	.476**	.299*
		Sig. (2-tailed)																														4.81059e-05	0.00371694	0.426507	5.93693e-05	7.2071e-07	0.0918014	0.0106239	0.00806414	0.0026803	0.00346751	0.801751	0.0463976	0.0446954	0.034558	0.0376463	1.46521e-05	0.00062358	0.0391675
		N																														50	50	49	49	49	40	43	43	43	43	48	40	39	48	48	48	48	48
	18. To what extent does your partnership have the data and information to work well (e.g., statistical data, information about community perceptions, values, resources and politics)?	Correlation Coefficient																															.392**	-0.143395	.568**	.480**	0.169262	.363*	.419**	.581**	.474**	0.0600205	-.342*	.483**	0.222378	.282*	.533**	.423**	.323*
		Sig. (2-tailed)																															0.00444121	0.320488	1.68449e-05	0.000419133	0.296429	0.0168882	0.00516839	3.58413e-05	0.00132973	0.68205	0.0288244	0.00160569	0.128722	0.0492361	7.94586e-05	0.00243742	0.023462
		N																															51	50	50	50	40	43	43	44	43	49	41	40	48	49	49	49	49
	19. To what extent does your partnership have the connections to target populations to work well?	Correlation Coefficient																																0.111838	.338*	.436**	0.268657	0.128349	0.237407	.402**	.498**	0.13225	-.578**	.395*	0.230967	.396**	.288*	0.188828	0.252174
		Sig. (2-tailed)																																0.439379	0.0162625	0.00156536	0.093693	0.41208	0.125296	0.00683868	0.000682941	0.36502	7.56787e-05	0.0116308	0.114234	0.00487918	0.0450001	0.193806	0.0804605
		N																																50	50	50	40	43	43	44	43	49	41	40	48	49	49	49	49
	20. To what extent does your partnership have the connections to political decision-makers, government agencies, other organizations/groups to work well?	Correlation Coefficient																																	0.18244	0.126721	0.108018	0.127842	0.08126	-0.107438	-0.0755091	-0.121715	-0.0049007	-0.00726469	0.0504517	0.000703283	-0.147827	0.152298	0.0716584
		Sig. (2-tailed)																																	0.209598	0.385586	0.507043	0.419767	0.608945	0.492872	0.634597	0.40988	0.97574	0.964514	0.736282	0.996215	0.316007	0.301425	0.628385
		N																																	49	49	40	42	42	43	42	48	41	40	47	48	48	48	48
	21. To what extent does your partnership have legitimacy and credibility to work well?	Correlation Coefficient																																		.610**	0.209624	.561**	.590**	.492**	.339*	0.0331667	-0.196332	.393*	0.263821	.376**	.389**	.438**	.379**
		Sig. (2-tailed)																																		2.62179e-06	0.194214	9.25017e-05	3.16224e-05	0.000692572	0.0262185	0.821018	0.218594	0.0120048	0.0700051	0.00782581	0.00573435	0.00163968	0.00719619
		N																																		50	40	43	43	44	43	49	41	40	48	49	49	49	49
	22. To what extent does your partnership have the convening power (influence and ability to bring people together for meetings and activities) to work well?	Correlation Coefficient																																			0.28416	.509**	.526**	0.24804	0.180848	-0.169011	-0.256449	.315*	0.0819858	0.233674	.384**	.414**	.322*
		Sig. (2-tailed)																																			0.0755626	0.000487526	0.000292369	0.104498	0.245823	0.245678	0.105557	0.0476071	0.579595	0.106105	0.00645834	0.00307691	0.0238903
		N																																			40	43	43	44	43	49	41	40	48	49	49	49	49
	23. To what extent does your partnership have financial support that it needs to work well?	Correlation Coefficient																																				.504**	.498**	0.185467	0.157402	-0.177971	-0.256411	0.0357554	0.0285921	0.0587384	-0.0218589	0.0794104	0.0437171
		Sig. (2-tailed)																																				0.00124385	0.00147953	0.27177	0.36651	0.271902	0.131162	0.83842	0.860974	0.718828	0.893497	0.626202	0.788814
		N																																				38	38	37	35	40	36	35	40	40	40	40	40
	24. To what extent does your partnership have the space that it needs to work well?	Correlation Coefficient																																					.860**	.417**	.367*	0.161339	-0.111289	0.0992645	0.163112	0.138168	.371*	.433**	.369*
		Sig. (2-tailed)																																					6.12285e-13	0.00742921	0.0234257	0.30133	0.505933	0.558867	0.295979	0.376924	0.0142665	0.00370027	0.0149811
		N																																					41	40	38	43	38	37	43	43	43	43	43
	25. To what extent does your partnership have the equipment and goods that it needs to work well?	Correlation Coefficient																																						.383*	.389*	0.186782	-0.157651	0.0496198	0.0922767	0.109868	.338*	0.281593	0.269482
		Sig. (2-tailed)																																						0.0133566	0.0143305	0.230409	0.34451	0.770557	0.556179	0.483085	0.0266928	0.0673503	0.0805452
		N																																						41	39	43	38	37	43	43	43	43	43
	26. Please choose the statement that best describes how well your partnership uses its non-financial resources (e.g., skills, expertise, information, data, connections, influence, space, equipment, goods, etc.).	Correlation Coefficient																																							.736**	0.149589	-0.311704	.399*	.678**	.542**	.573**	.586**	.652**
		Sig. (2-tailed)																																							6.42755e-08	0.332463	0.0567735	0.0144889	6.02701e-07	0.00014376	4.76862e-05	2.87217e-05	1.62719e-06
		N																																							40	44	38	37	43	44	44	44	44
	27. Please choose the statement that best describes how well your partnership uses the partners’ time.	Correlation Coefficient																																								0.283324	-0.31623	.347*	.495**	.380*	.491**	.464**	.549**
		Sig. (2-tailed)																																								0.0656128	0.0602504	0.0411293	0.000745609	0.0120095	0.000826028	0.00172211	0.000139258
		N																																								43	36	35	43	43	43	43	43
	28. Please choose the statement that best describes how well your partnership uses its financial resources, including those of any partner.	Correlation Coefficient																																									-0.141631	0.0364268	0.024535	0.0868016	0.0309985	-0.189255	0.0480442
		Sig. (2-tailed)																																									0.377076	0.823418	0.868529	0.55315	0.832545	0.192782	0.74305
		N																																									41	40	48	49	49	49	49
	29. To what extent has the partnership been affected by external factors, beyond the control of the partnership?	Correlation Coefficient																																										-0.276191	-0.207391	-0.257291	-0.21643	0.0154825	-0.0478153
		Sig. (2-tailed)																																										0.0845036	0.199115	0.104378	0.1741	0.92346	0.766567
		N																																										40	40	41	41	41	41
	30. How well has the partnership adapted to these external influences?	Correlation Coefficient																																											.453**	.500**	.426**	.443**	0.222596
		Sig. (2-tailed)																																											0.00375233	0.00102321	0.0060729	0.00419331	0.167411
		N																																											39	40	40	40	40
	31. By working together, how well are these partners able to identify new and creative ways to solve problems?	Correlation Coefficient																																												.540**	.399**	.593**	.539**
		Sig. (2-tailed)																																												7.49282e-05	0.00495531	8.85922e-06	7.63338e-05
		N																																												48	48	48	48
	32. By working together, how well are these partners able to include the views and priorities of the people affected by the partnership’s work?	Correlation Coefficient																																													.435**	.330*	.356*
		Sig. (2-tailed)																																													0.00179755	0.0204313	0.0121458
		N																																													49	49	49
	33. When working together, how often do you feel that the partnership is making good progress towards its goals?	Correlation Coefficient																																														.678**	.426**
		Sig. (2-tailed)																																														8.66916e-08	0.00227004
		N																																														49	49
	34. When working together, how often do you feel that added value is achieved as a result of working in this partnership?	Correlation Coefficient																																															.637**
		Sig. (2-tailed)																																															8.52806e-07
		N																																															49
	35. When working together, how often do you feel that the skills and unique perspectives of the partners complement each other?	Correlation Coefficient
		Sig. (2-tailed)
		N
	36. When working together, how often do you feel that all partners are benefiting from the activities of the partnership?	Correlation Coefficient
		Sig. (2-tailed)
		N
	37. When working together, how often does the partnership experience feelings of energy, excitement and passion?	Correlation Coefficient
		Sig. (2-tailed)
		N
	38_1. For each of the following benefits, please indicate whether the organization that you are representing has benefitted from: - Enhanced ability to address an important issue	Correlation Coefficient
		Sig. (2-tailed)
		N
	38_2. For each of the following benefits, please indicate whether the organization that you are representing has benefitted from: - Development of new skills	Correlation Coefficient
		Sig. (2-tailed)
		N
	38_3. For each of the following benefits, please indicate whether the organization that you are representing has benefitted from: - Heightened public profile of the organization	Correlation Coefficient
		Sig. (2-tailed)
		N
	38_4. For each of the following benefits, please indicate whether the organization that you are representing has benefitted from: - Increased understanding of partners of my organization’s expertise and services	Correlation Coefficient
		Sig. (2-tailed)
		N
	38_5. For each of the following benefits, please indicate whether the organization that you are representing has benefitted from: - Acquisition of useful knowledge about services, programs or people represented in the partnership	Correlation Coefficient
		Sig. (2-tailed)
		N
	38_6. For each of the following benefits, please indicate whether the organization that you are representing has benefitted from: - Enhanced ability to affect public policy	Correlation Coefficient
		Sig. (2-tailed)
		N
	38_7. For each of the following benefits, please indicate whether the organization that you are representing has benefitted from: - Development of valuable relationships	Correlation Coefficient
		Sig. (2-tailed)
		N
	38_8. For each of the following benefits, please indicate whether the organization that you are representing has benefitted from: - Enhanced ability to meet the needs of my organization’s constituency or clients	Correlation Coefficient
		Sig. (2-tailed)
		N
	38_9. For each of the following benefits, please indicate whether the organization that you are representing has benefitted from: - Ability to have a greater impact than we could have on our own	Correlation Coefficient
		Sig. (2-tailed)
		N
	38_10. For each of the following benefits, please indicate whether the organization that you are representing has benefitted from: - Ability to make a contribution to the community	Correlation Coefficient
		Sig. (2-tailed)
		N
	38_11. For each of the following benefits, please indicate whether the organization that you are representing has benefitted from: - Acquisition of additional financial support	Correlation Coefficient
		Sig. (2-tailed)
		N
	39_1. For each of the following drawbacks, please indicate whether the organization that you are representing has experienced the following: - Diversion of time and resources away from other priorities or obligations	Correlation Coefficient
		Sig. (2-tailed)
		N
	39_2. For each of the following drawbacks, please indicate whether the organization that you are representing has experienced the following: - Insufficient influence in partnership activities	Correlation Coefficient
		Sig. (2-tailed)
		N
	39_3. For each of the following drawbacks, please indicate whether the organization that you are representing has experienced the following: - Negative publicity due to association with other partners or the partnership	Correlation Coefficient
		Sig. (2-tailed)
		N
	39_4. For each of the following drawbacks, please indicate whether the organization that you are representing has experienced the following: - Insufficient credit given to my organization for contributing to the accomplishments of the partnership	Correlation Coefficient
		Sig. (2-tailed)
		N
	39_5. For each of the following drawbacks, please indicate whether the organization that you are representing has experienced the following: - Conflict between the demands of this partnership and other projects within my organization	Correlation Coefficient
		Sig. (2-tailed)
		N
	40. On the whole, how do the benefits of participating in this partnership compare to the drawbacks?	Correlation Coefficient
		Sig. (2-tailed)
		N
	41. Overall, how well has the goal of developing a meaningful partnership been achieved?	Correlation Coefficient
		Sig. (2-tailed)
		N
*. Correlation is significant at the 0.05 level (2-tailed).
**. Correlation is significant at the 0.01 level (2-tailed).
[truncated: 20 more columns]
