# Supplementary material for: Measuring partnership synergy and functioning: Multi-stakeholder collaboration in primary health care
Source: PLoS One. 2021 May 28;16(5):e0252299. doi: 10.1371/journal.pone.0252299 (PMC8162647; doi:10.1371/journal.pone.0252299)
Supplement: S1 Dataset — (XLSX) [file pone.0252299.s004.xlsx]

## Sheet: S1. Partnership questionnaire_O
S2 Dataset. Partnership Questionnaire. Questionnaire data.
UserLanguage	ID	q7_1.learn_mtg_updates	q7_2.learn_minutes	q7_3.learn_e_updates	q7_4.learn_unstruc_info	q7_5.learn_ext_event	q7_6.learn_other	Q7	q8.info_useful	q9.info_enough	q10_1.dec_consensus	q10_2.dec_majority	q10_3.dec_exec	q10_4.dec_expert	q10_5.dec_default	q10_6.dec_no_answer	q10_cat	q11.dec_comfort	q12.dec_incl	q12.a	q13.addrss_prob_well	q15_1.lead_pp_responsb	q15_2.lead_commun_vision	q15_3.lead_common_lang	q15_4.lead_build_persp	q15_5.lead_look_diff	q15_6.lead_fostr_respect	q15_7.lead_differ_opin	q15_8.lead_inspir_ppl	q15_9.lead_empwr	q15_10.lead_res_conf	q15_11.lead_recrt_divers	q15.a	q16_1.mgmt_comm_inside	q16_2.mgmt_comm_outs	q16_3.mgmt_integr_input	q16_4.mgmt_org	q16_5.mgmt_secr	q16_6.mgmt_materl_dec	q16_7.mgmt_orient_new	q16_8.mgmt_min_barr	q16_9.mgmt_mtg_facil	q16_10.mgmt_accur_minut	q16_11.mgmt_eval_prog	q17.pp_has_skills	q17.pp_has_skills_other	q17.pp_has_skills_other_txt	q18.pp_has_data	q19.pp_connec_target_ppl
EN	213-11f	1	0	0	0	0	0	1	5	4	1	0	0	0	0	0	4	5	5		5	5	5	5	5	5	5	5	5	5	5	5		5	5	5	5	5	5	5	5	5	5	5	4	0		4	4
EN	213-12fp	1	1	1	1	1	0	5	5	3	1	0	1	0	0	0	3	4	4		5	5	5	5	5	5	5	5	5	5	5	5		5	5	5	5	5	5	4	5	5	5	5	5	0		4	5
EN	213-13f	1	0	0	0	1	1	2	4	3	1	1	0	0	0	0	4	4	4		4	4	4	4	4	4	4	3	3	3	4	3		3	3	3	3	3	3	2	4	3	3	2	4	0		3	3
EN	213-15fp	1	0	1	0	0	0	2	3	4	1	0	0	1	0	0	3	4	3		6	5	4	4	5	4	4	4	3	3	0	4		4	3	4	5	5	4	4	3	4	4	3	4	0		4	3
EN	213-16m	1	0	0	1	0	0	2	4	3	1	0	0	0	0	0	4	5	3		6	5	5	5	5	4	5	5	4	4	4	5		5	5	4	5	5	5	5	5	5	5	5	5	0		5	5
EN	213-17fp	1	1	0	0	0	0	2	5	3	0	1	1	0	0	0	3	3	3		3	3	3	3	3	3	4	4	3	3	3	3		3	3	3	3	3	3	3	3	3	3	3	4	0		5	4
EN	213-18mp	1	1	1	1	0	0	4	5	3	1	0	0	1	0	0	3	5	4		4	4	5	4	5	4	5	5	4	4	5	4		5	4	4	5	5	5	4	5	5	5	5	5	0		5	4
EN	213-19fp	1	1	0	0	1	0	3	4	2	0	0	1	0	0	0	2	2	3		3	4	4	4	3	4	5	3	3	3	3	3		3	3	2	3	4	3	3	4	5	3	3	4	0		4	3
EN	213-20mp	1	0	1	0	0	0	2	2	3	0	0	0	1	0	0	2	4	3		3	4	4	3	3	2	3	3	3	2	3	4		2	2	2	4	4	4	3	4	4	4	2	4	0		4	3
EN	213-22f	1	0	0	1	0	0	2	4	3	0	0	0	0	0	1	0	4	3		6	4	5	4	4	4	5	4	3	4	4	4		4	3	3	4	4	4	3	4	4	4	4	4	0		4	4
EN	213-23fp	1	0	0	0	0	0	1	2	3	0	0	1	0	0	0	2	2	3		3	3	4	4	4	3	4	4	3	3	3	4		0	0	2	4	3	3	0	4	3	3	2	0	1	Don't know	3	3
EN	213-24f	1	1	0	0	0	0	2	4	3	1	0	1	0	0	0	3	4	3		4	4	4	4	4	4	4	4	4	4	4	4		4	3	3	4	4	4	4	3	4	4	4	4	0		4	4
EN	213-25mp	1	0	0	0	0	0	1	5	3	1	1	0	0	0	0	4	5	4		4	4	4	4	5	5	5	5	4	4	5	5		5	5	4	4	4	5	5	4	4	5	1	4	0		4	5
EN	213-27f	0	0	1	0	0	0	1	4	3	0	0	0	1	0	0	2	4	3		6	3	3	2	2	3	3	2	2	2	2	2		3	2	3	3	3	3	3	2	2	3	3	4	0		4	4
EN	213-28f	1	1	1	0	0	0	3	3	3	1	0	0	0	0	0	4	4	4		6	0	0	0	0	0	0	0	0	0	0	0		0	0	0	0	0	0	0	0	0	0	0	0	0		0	0
EN	213-29fp	0	0	1	1	0	0	2	3	4	1	0	0	0	0	0	4	5	5		4	4	4	4	5	5	5	5	5	4	5	4		4	3	5	4	3	4	4	4	4	4	3	4	0		5	3
EN	213-32fp	1	0	0	0	0	0	1	3	3	0	1	0	1	0	0	3	2	2		2	3	2	2	2	2	2	2	2	1	0	2		2	1	0	2	0	1	0	3	0	2	0	2	0		2	2
EN	213-33mp	1	1	1	0	0	0	3	4	3	0	0	0	0	0	1	0	6	1		3	1	3	2	2	4	3	5	2	2	1	5		5	4	5	5	5	5	5	4	5	5	4	3	0		3	5
EN	213-34mp	1	0	0	0	0	0	1	3	3	0	0	1	0	0	0	2	5	2		4	0	0	0	0	0	0	0	0	0	0	0		0	0	0	0	0	0	0	0	0	0	0	0	0		0	0
EN	328-11fp	1	1	1	1	1	0	5	5	4	1	0	1	0	0	0	3	5	4		5	5	5	5	5	5	5	5	5	5	4	3		5	5	3	5	5	5	3	4	4	5	4	4	0		4	3
EN	328-12f	1	1	1	1	0	0	4	4	4	1	0	1	0	0	0	3	5	4		5	5	5	5	5	5	5	5	5	5	5	3		5	4	4	5	5	4	4	4	5	5	4	4	0		4	3
EN	328-13m	1	1	1	1	1	0	5	5	4	1	0	0	0	1	0	1	5	5		4	5	5	5	4	5	5	5	5	4	4	5		4	3	3	4	5	3	4	4	5	5	4	5	0		4	4
EN	328-14f	1	1	0	1	0	1	3	3	2	1	0	0	0	0	0	4	4	4		4	0	0	0	0	0	0	0	0	0	0	0		0	0	0	0	0	0	0	0	0	0	0	0	0		0	0
EN	328-15f	1	1	1	1	0	0	4	5	4	1	1	0	0	0	0	4	5	5		5	5	5	5	5	5	5	5	5	5	5	5		3	4	4	4	4	4	4	4	4	3	4	4	0		4	3
EN	328-16f	1	1	1	1	0	0	4	5	4	1	0	0	0	0	0	4	5	5		4	5	5	5	5	5	5	5	5	5	5	3		5	2	3	5	5	4	3	5	5	5	3	4	0		4	3
EN	328-19f	1	0	0	1	0	0	2	4	2	1	1	0	0	0	0	4	5	5		4	5	5	5	5	5	5	5	5	5	5	3		5	5	5	5	5	5	5	4	5	5	5	4	0		4	4
EN	328-20f	1	1	0	0	0	0	2	5	4	1	0	0	0	0	0	4	5	4		4	5	5	5	4	5	4	4	5	4	4	4		5	5	4	5	5	5	5	5	5	5	5	4	0		4	4
EN	401-11f	1	0	1	1	1	0	4	3	3	1	0	1	0	0	0	3	4	4		5	3	4	3	3	3	3	3	3	3	2	1		3	1	4	3	4	2	3	4	3	4	2	4	0		4	2
FR	401-12f	1	1	0	0	0	1	2	5	3	1	0	0	1	0	0	3	4	5		4	3	3	4	4	4	4	4	3	3	4	4		3	2	3	3	3	3	3	4	4	3	3	4	0		4	2
FR	401-13f	1	0	0	0	0	0	1	5	4	1	0	0	0	0	0	4	5	5		4	3	3	3	0	3	3	3	3	3	3	3		4	4	4	4	4	4	4	4	4	4	4	5	0		4	4
FR	401-14f	1	1	0	1	0	0	3	4	3	1	0	0	0	0	0	4	5	4		4	4	4	4	4	4	4	4	5	4	4	4		4	4	4	4	4	4	4	4	4	4	4	4	0		3	4
FR	401-15f	1	1	1	1	1	0	5	3	3	1	1	0	0	0	0	4	5	4		3	3	2	2	2	3	5	5	3	5	5	5		5	4	4	4	5	5	3	3	3	3	4	4	0		4	4
FR	401-17m	1	1	1	0	0	0	3	5	4	1	0	0	0	0	0	4	5	5		4	5	4	5	5	4	5	5	5	5	5	5		5	5	4	4	5	5	5	5	5	5	4	5	0		4	4
EN	401-18f	1	0	1	1	0	0	3	3	2	1	0	0	1	0	0	3	4	5		3	4	2	3	4	3	4	4	2	2	3	4		4	2	3	4	5	5	2	4	5	4	3	4	0		4	2
FR	401-20f	1	1	1	1	0	0	4	4	3	1	0	0	0	0	0	4	5	4		4	4	4	4	4	3	5	4	4	4	4	4		3	4	4	4	4	5	4	4	5	4	4	4	0		4	3
FR	401-21f	1	0	0	1	0	0	2	3	3	0	0	0	0	0	1	0	3	2		2	1	2	2	2	3	2	2	2	2	1	2		4	3	4	3	4	4	0	4	4	4	4	3	0		2	2
FR	401-22f	0	0	0	1	0	0	1	3	3	1	0	0	0	0	0	4	4	4		3	3	3	3	3	3	4	5	4	4	4	5		3	3	3	3	3	3	3	3	3	3	3	5	0		3	3
FR	401-23f	1	1	1	0	0	0	3	3	3	1	0	0	0	0	0	4	4	5		4	0	0	0	0	0	0	0	0	0	0	0		4	4	3	3	4	4	4	4	4	4	4	4	0		4	2
EN	513-11m	1	1	1	1	1	1	5	4	4	1	0	0	1	0	0	3	4	5		3	3	3	3	4	2	4	3	4	3	4	2		4	2	3	4	5	4	3	3	3	4	4	4	0		4	3
EN	513-12f	1	1	1	1	1	0	5	4	4	1	0	0	0	0	0	4	4	4		3	4	4	4	4	4	4	4	4	4	4	3		4	4	4	4	4	4	4	4	4	4	4	4	0		4	2
EN	513-13fp	1	1	0	1	0	0	3	4	4	1	0	0	0	1	0	1	3	3		3	4	3	4	3	3	4	3	3	3	3	2		3	3	3	3	4	4	3	4	3	4	3	3	0		3	1
EN	513-14f	1	0	0	1	0	0	2	3	5	0	0	1	0	1	0	1	1	4		2	2	3	3	2	2	3	2	2	2	2	2		3	3	3	3	3	3	3	4	3	2	3	3	0		2	2
EN	513-15f	1	1	1	1	0	0	4	5	3	1	0	0	0	0	0	4	5	4		4	5	5	5	5	5	5	5	5	5	5	4		5	4	5	5	5	5	4	5	5	5	5	4	0		4	3
EN	513-16fp	1	1	0	1	0	0	3	3	3	1	0	0	1	0	0	3	5	5		5	4	4	4	5	5	5	4	4	4	4	5		4	4	3	4	4	4	4	4	4	4	4	4	0		4	4
EN	513-17f	1	1	1	1	0	0	4	4	4	0	0	0	0	0	1	0	4	4		3	4	4	4	4	4	4	4	4	4	4	4		4	4	4	5	5	5	4	4	4	4	4	4	0		4	4
EN	513-18m	1	1	1	1	0	0	4	5	3	1	0	0	1	0	0	3	5	4		4	4	4	4	4	3	4	4	3	3	3	3		3	3	3	3	4	3	3	3	3	3	3	4	0		4	4
EN	513-19fp	1	1	1	1	0	0	4	4	4	1	0	0	0	0	0	4	5	5		3	4	4	3	3	2	4	4	3	3	3	2	no conflict observed	4	2	2	3	4	4	2	4	4	3	2	3	0		3	3
EN	888-1mp	1	0	0	0	0	0	1	5	3	1	0	0	0	0	0	4	5	5		4	5	4	3	4	4	5	4	3	3	4	2		5	3	3	5	4	4	4	4	4	3	3	4	0		5	5
EN	888-2fp	1	0	0	1	0	0	2	5	4	1	0	1	0	0	0	3	5	5		4	5	4	3	4	3	5	5	4	4	0	4		4	4	3	5	5	4	1	5	4	3	2	5	0		4	4
EN	888-3m	1	1	1	1	1	0	5	3	3	1	0	1	0	0	0	3	4	3		3	3	3	3	2	2	3	2	3	2	3	2		3	3	2	2	3	3	3	2	3	3	3	4	0		4	3
EN	888-4fp	1	1	0	0	0	1	2	4	3	1	0	1	0	0	0	3	4	3		3	4	3	4	4	4	5	4	3	3	4	4		4	2	4	3	3	3	0	3	3	3	3	4	0		3	2
EN	888-5fp	1	0	1	1	0	0	3	4	3	1	0	0	0	0	0	4	4	4		3	4	2	4	3	3	5	4	2	2	3	3		3	2	3	3	4	3	2	3	4	4	2	3	0		3	4
EN	888-6fp	1	1	1	0	0	0	3	4	3	1	0	0	0	0	0	4	4	4		4	4	4	4	4	4	4	4	3	3	0	4		4	2	3	3	3	3	3	4	4	4	4	3	0		4	3
EN	888-7f	1	1	1	0	0	0	3	4	3	1	0	0	0	0	0	4	4	3		4	5	5	5	5	5	5	5	5	5	5	5		4	4	4	4	4	4	3	4	5	5	4	4	0		4	4
[truncated: 56 more columns]
